# Supplementary material for: Bioconjugation strategy for cell surface labelling with gold nanostructures designed for highly localized pH measurement
Source: Nat Commun. 2018 Dec 11;9:5278. doi: 10.1038/s41467-018-07726-5 (PMC6290020; doi:10.1038/s41467-018-07726-5)
Supplement: Supplementary file 1 — Source Data [file 41467_2018_7726_MOESM1_ESM.xlsx]

## Sheet: Figure 4(a)
				Formazan Absorbance
					control mkn28														t-test
					data1	data2	data3	data4	data5	data6	data7	data8	average	% of mean control		mean %	SD %			p
				exp 1	0.3151	0.297	0.3043	0.3184	0.3001	0.3093	0.2794	0.3538	0.309675	94.9523		100	6.53527		mkn28	0.803129
				exp 2	0.3656	0.3646	0.365	0.3645	0.3414	0.3545	0.3213	0.3248	0.350213	107.382					HepG2	0.533048
				exp 3	0.3265	0.321	0.3331	0.3387	0.3044	0.3225	0.2976	0.3044	0.318525	97.6659
					AuNP mkn28
					data1	data2	data3	data4	data5	data6	data7	data8	average	% of mean control		mean %	SD %
				exp 1	0.2958	0.3096	0.3076	0.3204	0.336	0.3173	0.3212	0.3058	0.314213	96.3436		98.8667	3.40556
				exp 2	0.3439	0.3497	0.3328	0.3385	0.3396	0.3087	0.3282	0.3392	0.335075	102.74
				exp 3	0.3304	0.3368	0.3239	0.3437	0.2968	0.3121	0.296595	0.304	0.318037	97.5162
					control HepG2
					data1	data2	data3	data4	data5	data6	data7	data8	average	% of mean control		mean %	SD %
				exp 1	0.2708	0.2836	0.2851	0.2912	0.2791	0.2844	0.2805	0.3093	0.2855	95.0756		100	6.24973
				exp 2	0.3146	0.3043	0.324	0.3394	0.3161	0.3257	0.3252	0.3219	0.3214	107.031
				exp 3	0.2956	0.2902	0.2986	0.2929	0.2928	0.2829	0.2993	0.2994	0.293962	97.8937
					AuNP HepG2
					data1	data2	data3	data4	data5	data6	data7	data8	average	% of mean control		mean %	SD %
				exp 1	0.2526	0.2509	0.2981	0.2945	0.279	0.2716	0.2696	0.2983	0.276825	92.1867		96.7323	5.47185
				exp 2	0.2877	0.299	0.3219	0.3155	0.3279	0.329	0.3097	0.279	0.308713	102.806
				exp 3	0.2914	0.266	0.2634	0.2787	0.2986	0.2887	0.2851	0.3152	0.285887	95.2046

## Sheet: Figure 7(a)
			ratio (IA+ IB)/IC
				pH 11	pH10	pH 9.0	pH 8.5	pH 8.0	pH 7.8	pH 7.6	pH 7.4	pH 7.2	pH 7.0	pH 6.8	pH 6.6	pH 6.4	pH 6.2	pH 6.0	pH 5.5	pH 5.0	pH 4
			data 1	0.483734	0.417535	0.447689	0.419745	0.394677	0.345395	0.326774	0.298374	0.267407	0.252681	0.225922	0.196599	0.204848	0.158914	0.169161	0.114092	0.0743917	0.058076
			data 2	0.46928	0.492664	0.472854	0.3607	0.363336	0.379395	0.323732	0.290534	0.283793	0.246742	0.231945	0.198902	0.195098	0.164691	0.143465	0.112875	0.0839478	0.0592045
			data 3	0.479388	0.501931	0.405716	0.414202	0.386773	0.351982	0.323613	0.326	0.277705	0.247805	0.234054	0.200165	0.167586	0.182168	0.136109	0.12646	0.0727085	0.0544785
			data 4	0.489581	0.459943	0.441525	0.423733	0.360871	0.341882	0.337334	0.301641	0.308789	0.235109	0.251366	0.186766	0.162274	0.169327	0.15323	0.118113	0.0701754	0.0502255
			data 5	0.470081	0.4668	0.428476	0.429697	0.371699	0.307713	0.306017	0.325605	0.265444	0.27806	0.234584	0.192889	0.194484	0.180363	0.156301	0.101148	0.0674044	0.0618867
			data 6	0.456533	0.464313	0.436833	0.420679	0.38641	0.375504	0.332065	0.298703	0.301277	0.244302	0.265436	0.212577	0.155884	0.195588	0.125959	0.0963887	0.0807873	0.0501512
			data 7	0.445721	0.480195	0.444609	0.370139	0.409572	0.365311	0.346552	0.304771	0.247806	0.268636	0.243122	0.227807	0.190862	0.176439	0.156815	0.108609	0.0704457	0.0503307
			data 8	0.462401	0.470699	0.452939	0.387745	0.402823	0.344657	0.312714	0.318052	0.265539	0.264664	0.225971	0.201415	0.202644	0.16739	0.16576	0.127594	0.0802106	0.0621166
			average	0.46959	0.46926	0.44133	0.40333	0.38452	0.35148	0.3261	0.30796	0.27722	0.25475	0.23905	0.20214	0.18421	0.17436	0.15085	0.11316	0.0750089	0.0558087
			SD	0.0145794	0.0254379	0.0193964	0.0266243	0.0179157	0.0228011	0.0129551	0.0134694	0.0201969	0.0143727	0.0136448	0.0127352	0.0192501	0.0116983	0.0147356	0.0110648	0.00595264	0.00518736

## Sheet: Figure 9(e)
				Band C integrated intensity							Band C integrated intensity
											Cell membrane	Micro-aggregation	Colloidal
					Average	Median	Max	Min		data 1	227.82	66844	388
				Micro-aggregation	81230.5	82839	96527	66844		data 2	278.74	69799	160
				Colloidal	284.2	283	493	148		data 3	160.12	81889	493
				Cell membrane	210.265	108.72	1489.16	26.12		data 4	147.56	70209	148
										data 5	109.62	88387	427
										data 6	47.64	83789	248
										data 7	112.82	68641	173
										data 8	271.66	91588	152
										data 9	100.78	96527	335
										data 10	474.06	94632	318
										data 11	250.74
										data 12	698.28
										data 13	243.14
										data 14	435.76
										data 15	391.54
										data 16	458.78
										data 17	243.66
										data 18	108.66
										data 19	91.7
										data 20	123.42
										data 21	190.36
										data 22	102.06
										data 23	221.96
										data 24	1153.56
										data 25	248.1
										data 26	689.72
										data 27	561.58
										data 28	1043.44
										data 29	1005
										data 30	895.18
										data 31	700.26
										data 32	65.84
										data 33	156
										data 34	245.66
										data 35	488.58
										data 36	116.06
										data 37	95.08
										data 38	564.56
										data 39	237.88
										data 40	1128.94
										data 41	1000.68
										data 42	679.7
										data 43	931.1
										data 44	1263.2
										data 45	164.76
										data 46	70.62
										data 47	215.68
										data 48	344.76
										data 49	608.74
										data 50	267.34
										data 51	113.6
										data 52	454.06
										data 53	370.1
										data 54	490.5
										data 55	532.92
										data 56	1458.9
										data 57	1324.9
										data 58	201.76
										data 59	69.48
										data 60	136.82
										data 61	270.88
										data 62	63.6
										data 63	103.84
										data 64	140.48
										data 65	313.92
										data 66	381.58
										data 67	761.42
										data 68	1410.48
										data 69	1455.92
										data 70	228.48
										data 71	47.34
										data 72	136.78
										data 73	150.34
										data 74	377.12
										data 75	382.9
										data 76	130.92
										data 77	213.4
										data 78	203.88
										data 79	35.76
										data 80	51
										data 81	110.88
										data 82	152.94
										data 83	40.34
										data 84	53.54
										data 85	80.06
										data 86	232.82
										data 87	292.08
										data 88	108.02
										data 89	103
										data 90	55
										data 91	130.64
										data 92	195.52
										data 93	447.64
										data 94	162.54
										data 95	102.58
										data 96	78.1
										data 97	114.66
										data 98	129.76
										data 99	159.72
										data 100	816.26
										data 101	448.16
										data 102	672.44
										data 103	175.54
										data 104	99.36
										data 105	159.84
										data 106	145.72
										data 107	104.68
										data 108	1415.82
										data 109	998.1
										data 110	513.18
										data 111	89.24
										data 112	304.88
										data 113	249.1
										data 114	356.34
										data 115	1088.92
										data 116	385.94
										data 117	62.34
										data 118	226.08
										data 119	216.46
										data 120	131.74
										data 121	136.42
										data 122	26.42
										data 123	725.4
										data 124	194.74
										data 125	150.94
										data 126	134.24
										data 127	184.68
										data 128	87.84
										data 129	178.88
										data 130	257.5
										data 131	1188.86
										data 132	140
										data 133	114.46
										data 134	57.82
										data 135	634.98
										data 136	1267.76
										data 137	526.06
										data 138	226.36
										data 139	67.76
										data 140	67.12
										data 141	106.9
										data 142	1216.1
										data 143	267.16
										data 144	704.9
										data 145	622.98
										data 146	261.62
										data 147	314.26
										data 148	99.04
										data 149	518.4
										data 150	672.38
										data 151	186
										data 152	126.02
										data 153	105.88
										data 154	646.82
										data 155	229.58
										data 156	1083.34
										data 157	1221.38
										data 158	179.42
										data 159	138.84
										data 160	118.98
										data 161	77.16
										data 162	704.12
										data 163	780.48
										data 164	150.92
										data 165	243.5
										data 166	395.02
										data 167	70.06
										data 168	240.48
										data 169	298.66
										data 170	476.54
										data 171	328.1
										data 172	250.92
										data 173	102.86
										data 174	733.46
										data 175	443.72
										data 176	164.2
										data 177	165.56
										data 178	197
										data 179	206.36
										data 180	177.94
										data 181	113.5
										data 182	528.88
										data 183	154.06
										data 184	78.16
										data 185	105.5
										data 186	411.48
										data 187	390.22
										data 188	137.64
										data 189	92.1
										data 190	418.18
										data 191	112.24
										data 192	40.32
										data 193	229.62
										data 194	219.88
										data 195	329.14
										data 196	81.44
										data 197	139.8
										data 198	42.8
										data 199	43.78
										data 200	145.34
										data 201	55.78
										data 202	30.28
										data 203	43.5
										data 204	69.72
										data 205	167.1
										data 206	58.36
										data 207	50.42
										data 208	1339.52
										data 209	34.96
										data 210	48.38
										data 211	44.72
										data 212	68.84
										data 213	79.3
										data 214	38.24
										data 215	51.56
										data 216	43.96
										data 217	150.38
										data 218	38.2
										data 219	77.36
										data 220	66.88
										data 221	87.72
										data 222	64.54
										data 223	55.38
										data 224	37.02
										data 225	62.86
										data 226	47.88
										data 227	979.8
										data 228	63.8
										data 229	56.02
										data 230	74.26
										data 231	42.4
										data 232	83.52
										data 233	29.76
										data 234	47.48
										data 235	102.6
										data 236	52.8
										data 237	54.2
										data 238	310.12
										data 239	133.26
										data 240	50.48
										data 241	41.04
										data 242	53.66
										data 243	55.26
										data 244	60.44
										data 245	48.88
										data 246	75.56
										data 247	115.24
										data 248	124.18
										data 249	126.3
										data 250	387.26
										data 251	80.86
										data 252	66.54
										data 253	73.26
										data 254	59.2
										data 255	79.3
										data 256	166.96
										data 257	54.72
										data 258	747.2
										data 259	65.22
										data 260	44.74
										data 261	44.52
										data 262	203.4
										data 263	116.48
										data 264	48.86
										data 265	44.52
										data 266	74.46
										data 267	128.38
										data 268	123.9
										data 269	87.76
										data 270	159.24
										data 271	392.82
										data 272	88.4
										data 273	57.84
										data 274	150.22
										data 275	286.08
										data 276	417.68
										data 277	509.86
										data 278	141.76
										data 279	90.42
										data 280	210.08
										data 281	156.96
										data 282	76.54
										data 283	130.1
										data 284	76.58
										data 285	414.1
										data 286	600.2
										data 287	334.76
										data 288	197.18
										data 289	47.96
										data 290	218.64
										data 291	75.04
										data 292	53
										data 293	46.7
										data 294	53.34
										data 295	110.42
										data 296	216.24
										data 297	148.42
										data 298	81.22
										data 299	164.96
										data 300	666.14
										data 301	294.26
										data 302	385.14
										data 303	268.86
										data 304	129.92
										data 305	193.44
										data 306	69.44
										data 307	74.24
										data 308	92.3
										data 309	83.28
										data 310	132.26
										data 311	149.98
										data 312	93.76
										data 313	60.36
										data 314	181.62
										data 315	777.38
										data 316	507.9
										data 317	372.9
										data 318	328.44
										data 319	123.96
										data 320	115.62
										data 321	100.98
										data 322	93.42
										data 323	115.56
										data 324	84.06
										data 325	279.74
										data 326	143.3
										data 327	106.2
										data 328	160.7
										data 329	441.28
										data 330	191
										data 331	78.44
										data 332	96.68
										data 333	60.76
										data 334	68.84
										data 335	139.06
										data 336	104.82
										data 337	105.2
										data 338	676.32
										data 339	351.64
										data 340	166.16
										data 341	78.34
										data 342	143.38
										data 343	198.16
										data 344	453.64
										data 345	135.78
										data 346	87.4
										data 347	63.94
										data 348	59.48
										data 349	177.84
										data 350	96.66
										data 351	74.78
										data 352	445.74
										data 353	287.38
										data 354	149.36
										data 355	80.76
										data 356	96.46
										data 357	99.68
										data 358	40.28
										data 359	65.6
										data 360	42.86
										data 361	64.66
										data 362	180.62
										data 363	111.5
										data 364	104.2
										data 365	88.74
										data 366	92.12
										data 367	71.52
										data 368	225.28
										data 369	217.32
										data 370	137.76
										data 371	108.78
										data 372	56.86
										data 373	54.04
										data 374	45.26
										data 375	40.4
										data 376	48.42
										data 377	47.26
										data 378	39.32
										data 379	64.5
										data 380	137.06
										data 381	97.46
										data 382	55.96
										data 383	61.94
										data 384	52
										data 385	76.64
										data 386	45.32
										data 387	38.16
										data 388	57.64
										data 389	42.58
										data 390	42.4
										data 391	57.76
										data 392	64.84
										data 393	61.62
										data 394	55.94
										data 395	102.02
										data 396	82.76
										data 397	45.44
										data 398	42.4
										data 399	59.56
										data 400	67.1
										data 401	101.9
										data 402	84.86
										data 403	64.52
										data 404	40.04
										data 405	64.16
										data 406	38.68
										data 407	66.74
										data 408	57.44
										data 409	66.42
										data 410	75.4
										data 411	52.76
										data 412	68.14
										data 413	47.78
										data 414	40.82
										data 415	65.94
										data 416	61.58
										data 417	59.08
										data 418	40.16
										data 419	40.76
										data 420	47.92
										data 421	68.36
										data 422	44.8
										data 423	49.14
										data 424	52.16
										data 425	46.58
										data 426	40.66
										data 427	43.96
										data 428	49.2
										data 429	58.12
										data 430	51.96
										data 431	36.9
										data 432	29.28
										data 433	30.8
										data 434	46.8
										data 435	49.72
										data 436	40.22
										data 437	33.02
										data 438	31.48
										data 439	36.7
										data 440	39
										data 441	82.3
										data 442	31.86
										data 443	61.42
										data 444	31.7
										data 445	29.72
										data 446	38.2
										data 447	35.8
										data 448	44.78
										data 449	93.1
										data 450	43.58
										data 451	52.44
										data 452	36.28
										data 453	62.3
										data 454	68.78
										data 455	55.58
										data 456	77.52
										data 457	30.76
										data 458	35.62
										data 459	39.12
										data 460	36.7
										data 461	36.48
										data 462	46.98
										data 463	58.76
										data 464	54.24
										data 465	53.94
										data 466	52.38
										data 467	133.38
										data 468	44.8
										data 469	41.38
										data 470	38.82
										data 471	52.52
										data 472	79.52
										data 473	52.82
										data 474	62.2
										data 475	60.36
										data 476	154.76
										data 477	41.16
										data 478	50.88
										data 479	43.86
										data 480	59.4
										data 481	78.72
										data 482	51.8
										data 483	39.3
										data 484	36.12
										data 485	38.86
										data 486	50.46
										data 487	42.56
										data 488	83.58
										data 489	59.72
										data 490	67.34
										data 491	45.88
										data 492	30.72
										data 493	162.32
										data 494	122.6
										data 495	112.48
										data 496	123.52
										data 497	101.28
										data 498	96.06
										data 499	45.6
										data 500	52.92
										data 501	33.64
										data 502	55.64
										data 503	88.28
										data 504	89.3
										data 505	86.58
										data 506	74.5
										data 507	81.78
										data 508	46.98
										data 509	50.68
										data 510	70.62
										data 511	91.6
										data 512	103.7
										data 513	117.52
										data 514	44.66
										data 515	50.92
										data 516	68.44
										data 517	93.16
										data 518	125.32
										data 519	169.8
										data 520	48.06
										data 521	57.96
										data 522	78.6
										data 523	110.34
										data 524	142
										data 525	145
										data 526	44.44
										data 527	59.58
										data 528	65.02
										data 529	92.82
										data 530	109.24
										data 531	113.42
										data 532	164.4
										data 533	59.86
										data 534	55.04
										data 535	76.92
										data 536	99.28
										data 537	134.84
										data 538	140.34
										data 539	162.36
										data 540	78.4
										data 541	84.72
										data 542	74.86
										data 543	66.7
										data 544	85.7
										data 545	92.02
										data 546	119.54
										data 547	133.44
										data 548	145.5
										data 549	209.94
										data 550	183.16
										data 551	236.1
										data 552	143.78
										data 553	97.56
										data 554	105.78
										data 555	122.54
										data 556	176.64
										data 557	189.92
										data 558	223.74
										data 559	266.02
										data 560	644.7
										data 561	933.24
										data 562	252.22
										data 563	143.98
										data 564	128.08
										data 565	128.18
										data 566	170.74
										data 567	210.22
										data 568	175.7
										data 569	192.64
										data 570	981.62
										data 571	351.16
										data 572	323.14
										data 573	155.62
										data 574	114.92
										data 575	128.56
										data 576	150.46
										data 577	128.58
										data 578	137.3
										data 579	178.66
										data 580	52.78
										data 581	283.72
										data 582	1016.88
										data 583	321.18
										data 584	167.28
										data 585	163.44
										data 586	589.74
										data 587	217.98
										data 588	81.04
										data 589	260.2
										data 590	1384.18
										data 591	613.96
										data 592	37.54
										data 593	52.94
										data 594	266.88
										data 595	116.76
										data 596	26.54
										data 597	37.5
										data 598	39.52
										data 599	26.12
										data 600	29.36
										data 601	29.02
										data 602	57.94
										data 603	148.46
										data 604	272.44
										data 605	68.48
										data 606	41.26
										data 607	42.06
										data 608	61.46
										data 609	75.26
										data 610	86.98
										data 611	213.6
										data 612	716.14
										data 613	1489.16
										data 614	70.42
										data 615	58.76
										data 616	60.38
										data 617	55.3
										data 618	65.44
										data 619	105.84
										data 620	197.28
										data 621	428.64
										data 622	954.06
										data 623	1428.52
										data 624	165.18
										data 625	63.1
										data 626	77.74
										data 627	55.28
										data 628	41.28
										data 629	159.06
										data 630	166.88
										data 631	58.56
										data 632	50.68
										data 633	45.02
										data 634	381.38
										data 635	287.16
										data 636	42.06
										data 637	46.48
										data 638	45.86
										data 639	83.6
										data 640	847.18
										data 641	416.08
										data 642	52.94
										data 643	40.36
										data 644	110.48
										data 645	68.94
										data 646	155.48
										data 647	617.72
										data 648	340.1
										data 649	39.38
										data 650	63.74
										data 651	71.26
										data 652	44.68
										data 653	308.98
										data 654	59.52
										data 655	287.48
										data 656	196.14
										data 657	182.7
										data 658	62.4
										data 659	73.22
										data 660	94.8
										data 661	51.34
										data 662	420.02
										data 663	180.26
										data 664	471.64
										data 665	53
										data 666	94.24
										data 667	130.62
										data 668	125.02
										data 669	201.2
										data 670	59.42
										data 671	276.84
										data 672	65.42
										data 673	88.74
										data 674	63.92
										data 675	83.48
										data 676	87.5
										data 677	84.68
										data 678	43.2
										data 679	40.7
										data 680	41.82
										data 681	46.28
										data 682	52.72
										data 683	51.46
										data 684	32.6
										data 685	140.58
										data 686	41.98
										data 687	40.14
										data 688	91.74
										data 689	350.16
										data 690	1288.52
										data 691	446.96
										data 692	1142.94
										data 693	107.46
										data 694	40.28
										data 695	191.74
										data 696	575.56
										data 697	811.32
										data 698	1044.68
										data 699	39.38
										data 700	111.82
										data 701	45.12
										data 702	43.46
										data 703	109
										data 704	1369.86
										data 705	1007.18
										data 706	107.78
										data 707	57.22
										data 708	44.8
										data 709	75.94
										data 710	148
										data 711	36.22
										data 712	47.42
										data 713	68.74
										data 714	532.86
										data 715	184.34
										data 716	158.18
										data 717	682.86
										data 718	309.2
										data 719	830.16
										data 720	728.98
										data 721	79.94
										data 722	1299.28
										data 723	147.82
										data 724	236.98
										data 725	282.3
										data 726	293.42
										data 727	302.8
										data 728	385.54
										data 729	376.02
										data 730	527.18
										data 731	794.88
										data 732	955.96
										data 733	524.26
										data 734	303.52
										data 735	342.74
										data 736	323.36
										data 737	233.58
										data 738	228.56
										data 739	237.9
										data 740	334.2
										data 741	345.58
										data 742	432.78
										data 743	522.68
										data 744	275.52
										data 745	202.82
										data 746	563.1
										data 747	610.92
										data 748	250.46
										data 749	197.5
										data 750	91.86
										data 751	181.76
										data 752	92.64
										data 753	1478
										data 754	100.86
										data 755	82.3
										data 756	179.02
										data 757	412.56
										data 758	258.22
										data 759	155.18
										data 760	164.94
										data 761	93.5
										data 762	63.42
										data 763	87.56
										data 764	63.36
										data 765	122.46
										data 766	143.02
										data 767	127.9
										data 768	82.56
										data 769	52.54
										data 770	64.68
										data 771	81.86
										data 772	112.78
										data 773	69.1
										data 774	60.48
										data 775	85.78
										data 776	47.54
										data 777	47.54
										data 778	64.96
										data 779	65.84
										data 780	44.86
										data 781	100.74
										data 782	45.16
										data 783	58.86
										data 784	61.08
										data 785	118.86
										data 786	63.18
										data 787	132.48
										data 788	57.3
										data 789	81.58
										data 790	106.5
										data 791	194.92
										data 792	126.06
										data 793	72.14
										data 794	57.04
										data 795	56.9
										data 796	80.26
										data 797	269.8
										data 798	1065.04
										data 799	120.94
										data 800	77.86
										data 801	72.32
										data 802	113.12
										data 803	75.4
										data 804	152.5
										data 805	110.32
										data 806	112.66
										data 807	317.44
										data 808	424.24
										data 809	852.28
										data 810	490.02
										data 811	282.38
										data 812	64.74
										data 813	96.44
										data 814	145.3
										data 815	109.02
										data 816	81.52
										data 817	247.92
										data 818	58.34
										data 819	48.26
										data 820	95.92
										data 821	73.22
										data 822	82
										data 823	263.26
										data 824	70.5
										data 825	127.2
										data 826	170.04
										data 827	139.12
										data 828	153.62
										data 829	304.88
										data 830	58.7
										data 831	135.44
										data 832	187.4
										data 833	294.64
										data 834	238.26
										data 835	326.22
										data 836	469.12
										data 837	78.6
										data 838	104.38
										data 839	222.98
										data 840	400.12
										data 841	551.92
										data 842	318.42
										data 843	354.7
										data 844	97.5
										data 845	57.32
										data 846	130.74
										data 847	183.14
										data 848	237.38
										data 849	440.98
										data 850	438.68
										data 851	148.44
										data 852	139.82
										data 853	94.36
										data 854	121.74
										data 855	92.08
										data 856	89.72
										data 857	154.18
										data 858	93.06
										data 859	84.24
										data 860	96.98
										data 861	98.58
										data 862	132.1
										data 863	270.34
										data 864	209.5

## Sheet: Figure 9(f)
						case1	case2	case3	mean	SD			t-test
				MKN-28 EIPA (-)		6.23	5.97	6.35	6.18333	0.194251		MKN-28	0.0101822
				MKN-28 EIPA (+)		6.68	6.75	6.69	6.70667	0.0378594		HEP G2	0.000568189
				HEP G2		6.58	6.63	6.74	6.65	0.0818535
				HEP G2 FIXED		7.31	7.42	7.52	7.41667	0.10504

## Sheet: Supplementary Figure 6
				cytosolic pH MKN28
			time [min]	Data 1	Data 2	Data 3	Data 4		average	SD
			-8	7.50621	7.51415	7.50263	7.49864		7.50541	0.00285736
			-4	7.50768	7.5184	7.50164	7.4937		7.50536	0.00450977
			0	7.511	7.51083	7.50571	7.49608		7.5059	0.00302894
			4	7.42373	7.43821	7.39779	7.40633		7.41652	0.00781458
			5	7.36589	7.38084	7.36337	7.37578		7.37147	0.00356223
			6	7.38983	7.38922	7.40879	7.39288		7.39518	0.00399024
			10	7.33623	7.31915	7.3097	7.32061		7.32142	0.00475969
			20	7.3252	7.31735	7.28931	7.29244		7.30552	0.00695056
			25	7.31881	7.31609	7.30199	7.29413		7.31087	0.00549892
			30	7.32732	7.33172	7.29129	7.29198		7.31073	0.00850181
			35	7.3353	7.33128	7.31261	7.29174		7.31763	0.00772711
			40	7.3483	7.35157	7.30657	7.30238		7.33153	0.011078
			45	7.35065	7.3511	7.30487	7.29879		7.32687	0.011021
			50	7.3141	7.34632	7.28259	7.30096		7.31764	0.012347
			55	7.34475	7.36353	7.30538	7.3272		7.33438	0.00964636
			60	7.33086	7.35078	7.28131	7.31867		7.32503	0.0122286
			65	7.35007	7.3565	7.30725	7.341		7.34036	0.0086472
			70	7.35302	7.3643	7.31538	7.32961		7.34098	0.0085906
			75	7.33988	7.36022	7.31171	7.32171		7.34033	0.0108037
			80	7.34484	7.35927	7.31587	7.34778		7.34194	0.00799383
